# Supplementary material for: Antiviral Gene Expression in Young and Aged Murine Lung during H1N1 and H3N2
Source: Int J Mol Sci. 2021 Nov 9;22(22):12097. doi: 10.3390/ijms222212097 (PMC8618707; doi:10.3390/ijms222212097)
Supplement: Supplementary file 1 [file ijms-22-12097-s001.zip]

Archive with 1 entries (1 files):
- ijms-1418435-supplementary.pdf
